# Supplementary material for: The Type of Fat in the Diet Influences Regulatory Aminopeptidases of the Renin-Angiotensin System and Stress in the Hypothalamic-Pituitary-Adrenal Axis in Adult Wistar Rats
Source: Nutrients. 2021 Nov 4;13(11):3939. doi: 10.3390/nu13113939 (PMC8625891; doi:10.3390/nu13113939)
Supplement: Supplementary file 1 [file nutrients-13-03939-s001.zip]

Archive with 1 entries (1 files):
- Supplementary matterial.pdf
